# Supplementary material for: Facile Preparation of Multifunctional Hydrogels with Sustained Resveratrol Release Ability for Bone Tissue Regeneration
Source: Gels. 2024 Jun 28;10(7):429. doi: 10.3390/gels10070429 (PMC11275495; doi:10.3390/gels10070429)
Supplement: Supplementary file 1 [file gels-10-00429-s001.zip]

Archive with 2 entries (2 files):
- F-127 HA Resveratrol Hydrogel_supplementary.pdf
- Injection.mp4
